# Supplementary material for: Male‐specific alterations in structure of isolation call sequences of mouse pups with 16p11.2 deletion
Source: Genes Brain Behav. 2020 Jul 6;19(7):e12681. doi: 10.1111/gbb.12681 (PMC7116069; doi:10.1111/gbb.12681)
Supplement: Supplementary file 1 — FIGURE S1 Probability of occurrence of each syllable type with 160 and 180 kHz as the upper cut‐off frequency. The figure shows the proportion of each syllable type for WTM, WTF, delM and delF using 180 kHz (gray) and 160 kHz (black) as the upper cut‐off frequency in pre‐processing. The distributions are exactly the same. [file GBB-19-e12681-s001.zip]

Archive with 2 entries (2 files):
- Figure_S1.ai
- Figure_S1.png
