# Supplementary material for: Male‐specific alterations in structure of isolation call sequences of mouse pups with 16p11.2 deletion
Source: Genes Brain Behav. 2020 Jul 6;19(7):e12681. doi: 10.1111/gbb.12681 (PMC7116069; doi:10.1111/gbb.12681)
Supplement: Supplementary file 2 — FIGURE S2 Example spectrograms of types of syllables in each major category. The figure shows example spectrograms of syllables of each major type (Figure 1), which can be categorized further into different sub‐types. The different subtypes are identified in the subplot titles. The first row shows examples of noise (N) type syllables, the next three rows show no jump in pitch or S‐type and the next three rows are respectively examples of syllables with one pitch jump (J‐type), harmonics (H‐type) and other (O) type with two or more pitch jumps. [file GBB-19-e12681-s002.zip]

Archive with 2 entries (2 files):
- Figure_S2.ai
- Figure_S2.png
