# Supplementary material for: Male‐specific alterations in structure of isolation call sequences of mouse pups with 16p11.2 deletion
Source: Genes Brain Behav. 2020 Jul 6;19(7):e12681. doi: 10.1111/gbb.12681 (PMC7116069; doi:10.1111/gbb.12681)
Supplement: Supplementary file 3 — FIGURE S3‐ Schematic of bout identification and calculation of significant MI. A) The silence duration between every successive syllable (t i) was compared to a threshold value (T), and if it was less then T it syllables were considered within a bout. When the silence duration exceeded T it marked the end of a bout and the subsequent syllable was the beginning of a new bout. Bouts in a sample sequence of tokens (color of the token identifies the syllable type) are marked with ellipses around them. B) Bouts were aligned together from the first position onwards for further analysis of dependence of syllables on the first syllable of a bout. C) MI between first the first syllable and syllables in the nth position was calculated based on the joint probabilities of the pair of syllables (syllable in first position and the n th position). D) In order to estimate the value of MI for no dependence case (ideally 0, but gives positive value for bias and limited data) comparisons were made with random scrambling of the order of syllables in every bout. MI was calculated for each random scrambling of order of all bouts to find the equivalent MI for no dependence case. [file GBB-19-e12681-s003.zip]

Archive with 2 entries (2 files):
- Figure_S3.ai
- Figure_S3.png
