# Supplementary material for: Male‐specific alterations in structure of isolation call sequences of mouse pups with 16p11.2 deletion
Source: Genes Brain Behav. 2020 Jul 6;19(7):e12681. doi: 10.1111/gbb.12681 (PMC7116069; doi:10.1111/gbb.12681)
Supplement: Supplementary file 4 — FIGURE S4 Effect of varying threshold marking end of bout duration on MI. A) Bouts were identified as in Figure S3 with a particular value of threshold T. T was varied systematically T = mean(ISS) + k*std(ISS), ISS being the inter syllable silence distribution. k is varied from 1 to 3 in steps of 0.5. B) MI between first and nth syllable for varying k. [file GBB-19-e12681-s004.zip]

Archive with 2 entries (2 files):
- Figure_S4.ai
- Figure_S4.png
