# Supplementary material for: Male‐specific alterations in structure of isolation call sequences of mouse pups with 16p11.2 deletion
Source: Genes Brain Behav. 2020 Jul 6;19(7):e12681. doi: 10.1111/gbb.12681 (PMC7116069; doi:10.1111/gbb.12681)
Supplement: Supplementary file 5 — FIGURE S5 Correlation among the joint distributions Correlations between joint distributions of starting 2 syllables of bouts for each pair of joint distributions obtained by varying the threshold T marking end of bout (Figure S4) are shown. [file GBB-19-e12681-s005.zip]

Archive with 2 entries (2 files):
- Figure_S5.ai
- Figure_S5.png
