# Supplementary material for: Male‐specific alterations in structure of isolation call sequences of mouse pups with 16p11.2 deletion
Source: Genes Brain Behav. 2020 Jul 6;19(7):e12681. doi: 10.1111/gbb.12681 (PMC7116069; doi:10.1111/gbb.12681)
Supplement: Supplementary file 6 — FIGURE S6 Schematic of calculating joint distributions After identification of bouts (top row) bouts were aligned from the first position. In one case the first two syllables of a bout are considered (Figure 5A), shown by the vertically elongated ellipse in the depiction of syllables in bouts aligned by the first syllable (left, bottom row). In the other case any two successive syllables are considered (Figure 5B), shown by circles marking example pairs of syllables. From the pairs of syllables (middle columns, bottom row) of each case joint probability matrix was calculated based on the probability of occurrence of each possible pair type (bottom row right). [file GBB-19-e12681-s006.zip]

Archive with 2 entries (2 files):
- Figure_S6.ai
- Figure_S6.png
