# Supplementary material for: Male‐specific alterations in structure of isolation call sequences of mouse pups with 16p11.2 deletion
Source: Genes Brain Behav. 2020 Jul 6;19(7):e12681. doi: 10.1111/gbb.12681 (PMC7116069; doi:10.1111/gbb.12681)
Supplement: Supplementary file 7 — FIGURE S7 Clustering of pups based on correlations of joint distributions. Both Figure S7A and B are arranged as Figure 8. In Figure S7A results of clustering are shown for joint distributions of first two syllables of bouts and Figure 6B shows the same for joint distributions of the first three syllables of bouts. [file GBB-19-e12681-s007.zip]

Archive with 2 entries (2 files):
- Figure_S7.ai
- Figure_S7.png
