# Supplementary material for: Male‐specific alterations in structure of isolation call sequences of mouse pups with 16p11.2 deletion
Source: Genes Brain Behav. 2020 Jul 6;19(7):e12681. doi: 10.1111/gbb.12681 (PMC7116069; doi:10.1111/gbb.12681)
Supplement: Supplementary file 8 — FIGURE S8 Comparisons of call duration and mean peak frequency of different syllable types produced by the different groups of pups. [file GBB-19-e12681-s008.zip]

Archive with 2 entries (2 files):
- Figure_S8.ai
- Figure_S8.png
